# Supplementary material for: Polyporusterone E, a Key Component of Polyporus umbellatus, as a Potential Regulator of CHEK 1 in Liver Cancer: Integrated Network Pharmacology, Bioinformatics, and Experimental Validation
Source: Int J Mol Sci. 2026 Jun 24;27(13):5694. doi: 10.3390/ijms27135694 (PMC13362459; doi:10.3390/ijms27135694)
Supplement: Supplementary file 1 [file ijms-27-05694-s001.zip]

Archive with 1 entries (1 files):
- ijms-4341283-supplementary.pdf
